# Supplementary material for: 1,4-Bis(4-chloro­phen­yl)-2-hydroxy­butane-1,4-dione
Source: Acta Crystallogr Sect E Struct Rep Online. 2010 May 22;66(Pt 6):o1426. doi: 10.1107/S1600536810018027 (PMC2979451; doi:10.1107/S1600536810018027)
Supplement: Supplementary file 1 [file e-66-o1426-sup1.cif]

##############################################################################
###                                                                        ###
###        Electronic paper (Acta Crystallographica Section E)             ###
###                                                                        ###
##############################################################################
#                                                                            #
# This CIF contains the data in a paper accepted for publication in Acta     #
# Crystallographica Section E. It conforms to the requirements of Notes      #
# for Authors for Section E, and has been peer reviewed under the auspices   #
# of the IUCr Commission on Journals.                                        #
#                                                                            #
# Full details of the Crystallographic Information File format               #
# are given in the paper "The Crystallographic Information File (CIF):       #
# a New Standard Archive File for Crystallography" by S. R. Hall, F. H.      #
# Allen and I. D. Brown [Acta Cryst. (1991), A47, 655-685].                  #
#                                                                            #
# The current version of the core CIF dictionary is obtainable from          #
# ftp://ftp.iucr.org/pub/cif_core.dic. The current version number is 2.4.    #
#                                                                            #
# Software is freely available for graphical display of the structure(s) in  #
# this CIF.  For information consult the CIF home page http://www.iucr.org/  #
# cif/home.html                                                              #
#                                                                            #
# This file may be used for bona fide research purposes within the           #
# scientific community so long as proper attribution is given to the journal # 
# article from which it was obtained.                                        #
#                                                                            #
##############################################################################
                                             
data_I
_audit_creation_method     SHELXL-97
_chemical_name_systematic
;
1,4-Bis(4-chlorophenyl)-2-hydroxybutane-1,4-dione
;
_chemical_name_common     ?
_chemical_formula_moiety     'C16 H12 Cl2 O3'
_chemical_formula_sum     'C16 H12 Cl2 O3'
_chemical_formula_iupac     'C16 H12 Cl2 O3'
_chemical_formula_weight     323.16
_chemical_melting_point     ?
_symmetry_cell_setting     Monoclinic
_symmetry_space_group_name_H-M     'C c'
_symmetry_space_group_name_Hall     'C -2yc'
loop_
    _symmetry_equiv_pos_as_xyz
    'x, y, z'
    'x, -y, z+1/2'
    'x+1/2, y+1/2, z'
    'x+1/2, -y+1/2, z+1/2'
_cell_length_a     34.800(8)
_cell_length_b     7.4221(14)
_cell_length_c     5.6535(13)
_cell_angle_alpha     90.00
_cell_angle_beta     95.925(2)
_cell_angle_gamma     90.00
_cell_volume     1452.4(5)
_cell_formula_units_Z     4
_cell_measurement_reflns_used     1044
_cell_measurement_theta_min     2.35
_cell_measurement_theta_max     24.43
_cell_measurement_temperature     273(2)
_exptl_crystal_description     column
_exptl_crystal_colour     colourless
_exptl_crystal_size_max     0.12
_exptl_crystal_size_mid     0.10
_exptl_crystal_size_min     0.08
_exptl_crystal_density_diffrn     1.478
_exptl_crystal_density_meas     ?
_exptl_crystal_density_method     'not measured'
_exptl_crystal_F_000     664
_exptl_absorpt_coefficient_mu     0.453
_exptl_absorpt_correction_type     multi-scan
_exptl_absorpt_process_details     '(SADABS; Sheldrick, 1996)'
_exptl_absorpt_correction_T_min     0.947
_exptl_absorpt_correction_T_max     0.964
_exptl_special_details
;
;
_diffrn_ambient_temperature     273(2)
_diffrn_radiation_type     MoK\a
_diffrn_radiation_wavelength     0.71073
_diffrn_radiation_source     'fine-focus sealed tube'
_diffrn_radiation_monochromator     graphite
_diffrn_measurement_device_type     'Bruker SMART CCD area-detector'
_diffrn_measurement_method     'phi and omega scans'
_diffrn_detector_area_resol_mean     ?
_diffrn_reflns_number     3531
_diffrn_reflns_av_R_equivalents     0.0252
_diffrn_reflns_av_sigmaI/netI     0.0287
_diffrn_reflns_theta_min     2.35
_diffrn_reflns_theta_max     24.95
_diffrn_reflns_theta_full     24.95
_diffrn_measured_fraction_theta_max     0.989
_diffrn_measured_fraction_theta_full     0.989
_diffrn_reflns_limit_h_min     -38
_diffrn_reflns_limit_h_max     40
_diffrn_reflns_limit_k_min     -7
_diffrn_reflns_limit_k_max     8
_diffrn_reflns_limit_l_min     -6
_diffrn_reflns_limit_l_max     6
_diffrn_standards_number     ?
_diffrn_standards_interval_count     ?
_diffrn_standards_interval_time     ?
_diffrn_standards_decay_%     ?
_refine_special_details
;
Refinement of <i>F</i>^2^ against ALL reflections. The weighted <i>R</i>-factor
wR and goodness of fit <i>S</i> are based on <i>F</i>^2^, conventional
<i>R</i>-factors <i>R</i> are based on <i>F</i>, with <i>F</i> set to zero for
negative <i>F</i>^2^. The threshold expression of <i>F</i>^2^ >
\s(<i>F</i>^2^) is used only for calculating <i>R</i>-factors(gt) etc. and is
not relevant to the choice of reflections for refinement. <i>R</i>-factors
based on <i>F</i>^2^ are statistically about twice as large as those based on
<i>F</i>, and <i>R</i>- factors based on ALL data will be even larger.
;
_reflns_number_total     1256
_reflns_number_gt     998
_reflns_threshold_expression     I>2sigma(I)
_refine_ls_structure_factor_coef     Fsqd
_refine_ls_matrix_type     full
_refine_ls_R_factor_all     0.0714
_refine_ls_R_factor_gt     0.0568
_refine_ls_wR_factor_gt     0.1524
_refine_ls_wR_factor_ref     0.1629
_refine_ls_goodness_of_fit_ref     1.054
_refine_ls_restrained_S_all     1.053
_refine_ls_number_reflns     1256
_refine_ls_number_parameters     190
_refine_ls_number_restraints     9
_refine_ls_hydrogen_treatment     constr
_refine_ls_weighting_scheme     calc
_refine_ls_weighting_details
         'calc w=1/[\s^2^(Fo^2^)+(0.1063P)^2^+0.4654P] where P=(Fo^2^+2Fc^2^)/3'
_atom_sites_solution_hydrogens     geom
_atom_sites_solution_primary     direct
_atom_sites_solution_secondary     difmap
_refine_ls_shift/su_max     0.000
_refine_ls_shift/su_mean     0.000
_refine_diff_density_max     0.396
_refine_diff_density_min     -0.213
_refine_ls_extinction_method     none
_refine_ls_extinction_coef     ?
_refine_ls_abs_structure_details     'nd'
_refine_ls_abs_structure_Flack     ?
loop_
    _atom_type_symbol
    _atom_type_description
    _atom_type_scat_dispersion_real
    _atom_type_scat_dispersion_imag
    _atom_type_scat_source
    'C' 'C' 0.0033 0.0016
                         'International Tables Vol C Tables 4.2.6.8 and 6.1.1.4'
    'H' 'H' 0.0000 0.0000
                         'International Tables Vol C Tables 4.2.6.8 and 6.1.1.4'
    'O' 'O' 0.0106 0.0060
                         'International Tables Vol C Tables 4.2.6.8 and 6.1.1.4'
    'Cl' 'Cl' 0.1484 0.1585
                         'International Tables Vol C Tables 4.2.6.8 and 6.1.1.4'
_computing_data_collection     'SMART (Bruker, 2001)'
_computing_cell_refinement     'SAINT (Bruker, 2001)'
_computing_data_reduction     'SAINT (Bruker, 2001)'
_computing_structure_solution     'SHELXTL (Sheldrick, 2008)'
_computing_structure_refinement     'SHELXTL (Sheldrick, 2008)'
_computing_molecular_graphics     'SHELXTL (Sheldrick, 2008)'
_computing_publication_material     'SHELXTL (Sheldrick, 2008)'
loop_
    _atom_site_type_symbol
    _atom_site_label
    _atom_site_fract_x
    _atom_site_fract_y
    _atom_site_fract_z
    _atom_site_U_iso_or_equiv
    _atom_site_adp_type
    _atom_site_calc_flag
    _atom_site_refinement_flags
    _atom_site_occupancy
    _atom_site_disorder_assembly
    _atom_site_disorder_group
    C C1 1.04214(18) 0.1713(8) 0.3400(11) 0.0369(15) Uani d . 1 . .
    H H1 1.0356 0.1204 0.4809 0.044 Uiso calc R 1 . .
    C C2 1.0810(2) 0.1845(10) 0.2991(14) 0.053(2) Uani d . 1 . .
    H H2 1.1002 0.1385 0.4089 0.063 Uiso calc R 1 . .
    C C3 1.0905(2) 0.2672(9) 0.0921(14) 0.049(2) Uani d . 1 . .
    C C4 1.0605(2) 0.3249(10) -0.0726(13) 0.049(2) Uani d . 1 . .
    H H4 1.0664 0.3745 -0.2154 0.058 Uiso calc R 1 . .
    C C5 1.0234(2) 0.3116(8) -0.0327(12) 0.0403(16) Uani d . 1 . .
    H H5 1.0043 0.3556 -0.1448 0.048 Uiso calc R 1 . .
    C C6 1.0133(2) 0.2332(8) 0.1732(12) 0.0357(16) Uani d . 1 . .
    C C7 0.9724(2) 0.2035(8) 0.2253(12) 0.0374(16) Uani d . 1 . .
    C C8 0.9403(2) 0.2685(8) 0.0412(13) 0.0383(14) Uani d U 1 . .
    H H8 0.9443 0.2140 -0.1121 0.046 Uiso calc R 1 . .
    C C9 0.9007(2) 0.2137(9) 0.1027(12) 0.0412(15) Uani d U 1 . .
    H H9A 0.8999 0.0839 0.1210 0.049 Uiso calc R 1 . .
    H H9B 0.8961 0.2678 0.2533 0.049 Uiso calc R 1 . .
    C C10 0.8693(2) 0.2712(9) -0.0860(13) 0.0454(18) Uani d . 1 . .
    C C11 0.8287(2) 0.2621(8) -0.0279(12) 0.0362(16) Uani d . 1 . .
    C C12 0.8185(2) 0.1854(9) 0.1838(11) 0.0444(18) Uani d . 1 . .
    H H12 0.8377 0.1432 0.2964 0.053 Uiso calc R 1 . .
    C C13 0.7794(2) 0.1712(10) 0.2287(12) 0.0465(19) Uani d . 1 . .
    H H13 0.7725 0.1146 0.3649 0.056 Uiso calc R 1 . .
    C C14 0.7524(2) 0.2427(10) 0.0672(14) 0.053(2) Uani d . 1 . .
    C C15 0.7606(2) 0.3157(9) -0.1456(15) 0.0489(18) Uani d . 1 . .
    H H15 0.7409 0.3558 -0.2564 0.059 Uiso calc R 1 . .
    C C16 0.7982(2) 0.3280(9) -0.1908(12) 0.0473(18) Uani d . 1 . .
    H H16 0.8040 0.3809 -0.3319 0.057 Uiso calc R 1 . .
    Cl Cl1 1.13745(6) 0.2822(4) 0.0298(3) 0.0922(9) Uani d . 1 . .
    Cl Cl2 0.70386(6) 0.2245(4) 0.1208(4) 0.0948(10) Uani d . 1 . .
    O O1 0.96490(15) 0.1328(6) 0.4095(9) 0.0515(12) Uani d . 1 . .
    O O2 0.94303(14) 0.4587(5) 0.0178(8) 0.0501(10) Uani d . 1 . .
    H H2A 0.9434 0.5058 0.1492 0.075 Uiso calc R 1 . .
    O O3 0.87583(16) 0.3179(10) -0.2824(10) 0.084(2) Uani d . 1 . .
loop_
    _atom_site_aniso_label
    _atom_site_aniso_U_11
    _atom_site_aniso_U_22
    _atom_site_aniso_U_33
    _atom_site_aniso_U_12
    _atom_site_aniso_U_13
    _atom_site_aniso_U_23
    C1 0.043(4) 0.037(3) 0.030(3) -0.007(3) 0.002(3) -0.001(3)
    C2 0.066(5) 0.056(5) 0.035(4) 0.005(4) 0.000(4) 0.001(3)
    C3 0.060(6) 0.047(4) 0.040(4) -0.008(3) 0.000(4) -0.012(3)
    C4 0.057(6) 0.053(4) 0.037(4) -0.006(3) 0.008(4) -0.001(3)
    C5 0.047(4) 0.033(3) 0.040(4) -0.009(3) 0.001(3) 0.002(3)
    C6 0.042(4) 0.033(3) 0.033(4) 0.009(3) 0.008(3) -0.001(3)
    C7 0.057(4) 0.026(3) 0.030(4) 0.006(3) 0.009(3) -0.001(3)
    C8 0.048(3) 0.033(3) 0.033(3) 0.011(2) 0.000(3) 0.002(3)
    C9 0.047(3) 0.047(4) 0.031(3) -0.007(3) 0.008(3) 0.003(3)
    C10 0.043(4) 0.057(4) 0.037(4) 0.006(3) 0.008(3) 0.003(3)
    C11 0.047(4) 0.029(3) 0.032(4) -0.010(2) 0.003(3) -0.004(3)
    C12 0.053(5) 0.055(4) 0.026(3) 0.013(3) 0.004(3) 0.006(3)
    C13 0.054(5) 0.058(4) 0.029(3) -0.017(4) 0.013(3) 0.005(3)
    C14 0.034(4) 0.069(5) 0.058(6) -0.011(3) 0.014(4) -0.004(4)
    C15 0.027(3) 0.055(4) 0.062(5) -0.008(3) -0.011(3) 0.003(4)
    C16 0.061(5) 0.042(3) 0.037(4) 0.001(3) -0.002(4) 0.004(3)
    Cl1 0.0472(14) 0.147(3) 0.0842(18) -0.0177(14) 0.0152(13) 0.0093(17)
    Cl2 0.0469(15) 0.150(3) 0.089(2) -0.0122(14) 0.0178(13) 0.0072(17)
    O1 0.052(3) 0.057(3) 0.047(3) 0.002(2) 0.012(2) 0.019(2)
    O2 0.064(3) 0.039(2) 0.048(2) 0.0037(19) 0.0072(18) 0.0049(19)
    O3 0.048(3) 0.172(6) 0.033(3) 0.010(3) 0.011(2) 0.033(3)
_geom_special_details
;
All esds (except the esd in the dihedral angle between two l.s. planes) are
estimated using the full covariance matrix. The cell esds are taken into
account individually in the estimation of esds in distances, angles and
torsion angles; correlations between esds in cell parameters are only used
when they are defined by crystal symmetry. An approximate (isotropic)
treatment of cell esds is used for estimating esds involving l.s. planes.
;
loop_
    _geom_bond_atom_site_label_1
    _geom_bond_atom_site_label_2
    _geom_bond_site_symmetry_2
    _geom_bond_distance
    _geom_bond_publ_flag
    C1 C6 . 1.384(10) ?
    C1 C2 . 1.398(10) ?
    C1 H1 . 0.9300 ?
    C2 C3 . 1.391(12) ?
    C2 H2 . 0.9300 ?
    C3 C4 . 1.393(11) ?
    C3 Cl1 . 1.711(8) ?
    C4 C5 . 1.334(9) ?
    C4 H4 . 0.9300 ?
    C5 C6 . 1.380(9) ?
    C5 H5 . 0.9300 ?
    C6 C7 . 1.499(10) ?
    C7 O1 . 1.218(8) ?
    C7 C8 . 1.525(10) ?
    C8 O2 . 1.422(7) ?
    C8 C9 . 1.509(7) ?
    C8 H8 . 0.9800 ?
    C9 C10 . 1.507(11) ?
    C9 H9A . 0.9700 ?
    C9 H9B . 0.9700 ?
    C10 O3 . 1.206(9) ?
    C10 C11 . 1.485(10) ?
    C11 C12 . 1.404(9) ?
    C11 C16 . 1.419(10) ?
    C12 C13 . 1.413(9) ?
    C12 H12 . 0.9300 ?
    C13 C14 . 1.349(11) ?
    C13 H13 . 0.9300 ?
    C14 C15 . 1.376(12) ?
    C14 Cl2 . 1.753(8) ?
    C15 C16 . 1.361(10) ?
    C15 H15 . 0.9300 ?
    C16 H16 . 0.9300 ?
    O2 H2A . 0.8200 ?
loop_
    _geom_angle_atom_site_label_1
    _geom_angle_atom_site_label_2
    _geom_angle_atom_site_label_3
    _geom_angle_site_symmetry_1
    _geom_angle_site_symmetry_3
    _geom_angle
    _geom_angle_publ_flag
    C6 C1 C2 . . 120.7(6) ?
    C6 C1 H1 . . 119.7 ?
    C2 C1 H1 . . 119.7 ?
    C3 C2 C1 . . 119.2(7) ?
    C3 C2 H2 . . 120.4 ?
    C1 C2 H2 . . 120.4 ?
    C2 C3 C4 . . 118.1(8) ?
    C2 C3 Cl1 . . 121.1(6) ?
    C4 C3 Cl1 . . 120.6(6) ?
    C5 C4 C3 . . 122.3(7) ?
    C5 C4 H4 . . 118.8 ?
    C3 C4 H4 . . 118.8 ?
    C4 C5 C6 . . 120.7(7) ?
    C4 C5 H5 . . 119.7 ?
    C6 C5 H5 . . 119.7 ?
    C5 C6 C1 . . 118.9(7) ?
    C5 C6 C7 . . 124.0(6) ?
    C1 C6 C7 . . 117.1(6) ?
    O1 C7 C6 . . 121.4(6) ?
    O1 C7 C8 . . 120.9(7) ?
    C6 C7 C8 . . 117.6(6) ?
    O2 C8 C9 . . 111.2(5) ?
    O2 C8 C7 . . 109.0(5) ?
    C9 C8 C7 . . 112.3(5) ?
    O2 C8 H8 . . 108.1 ?
    C9 C8 H8 . . 108.1 ?
    C7 C8 H8 . . 108.1 ?
    C10 C9 C8 . . 111.8(5) ?
    C10 C9 H9A . . 109.3 ?
    C8 C9 H9A . . 109.3 ?
    C10 C9 H9B . . 109.3 ?
    C8 C9 H9B . . 109.3 ?
    H9A C9 H9B . . 107.9 ?
    O3 C10 C11 . . 119.3(6) ?
    O3 C10 C9 . . 122.8(6) ?
    C11 C10 C9 . . 117.8(6) ?
    C12 C11 C16 . . 117.0(7) ?
    C12 C11 C10 . . 122.6(6) ?
    C16 C11 C10 . . 120.4(6) ?
    C11 C12 C13 . . 121.2(6) ?
    C11 C12 H12 . . 119.4 ?
    C13 C12 H12 . . 119.4 ?
    C14 C13 C12 . . 117.7(6) ?
    C14 C13 H13 . . 121.2 ?
    C12 C13 H13 . . 121.2 ?
    C13 C14 C15 . . 123.6(7) ?
    C13 C14 Cl2 . . 117.9(6) ?
    C15 C14 Cl2 . . 118.2(6) ?
    C16 C15 C14 . . 118.8(7) ?
    C16 C15 H15 . . 120.6 ?
    C14 C15 H15 . . 120.6 ?
    C15 C16 C11 . . 121.6(7) ?
    C15 C16 H16 . . 119.2 ?
    C11 C16 H16 . . 119.2 ?
    C8 O2 H2A . . 109.5 ?
loop_
    _geom_hbond_atom_site_label_D
    _geom_hbond_atom_site_label_H
    _geom_hbond_atom_site_label_A
    _geom_hbond_site_symmetry_A
    _geom_hbond_distance_DH
    _geom_hbond_distance_HA
    _geom_hbond_distance_DA
    _geom_hbond_angle_DHA
    O2 H2A O2 2_565 0.82 2.10 2.894(6) 163
    C1 H1 Cg1 2_555 0.93 2.89 3.507(6) 125
    C4 H4 Cg1 2_564 0.93 2.97 3.600(6) 126
    C13 H13 Cg2 2_555 0.93 2.88 3.517(6) 127
    C16 H16 Cg2 2_564 0.93 2.90 3.544(6) 128
data_global
_journal_date_recd_electronic     2010-04-30
_journal_date_accepted     2010-05-15
_journal_name_full     'Acta Crystallographica, Section E'
_journal_year     2010
_journal_volume     66
_journal_issue      6
_journal_page_first     o1426
_journal_page_last     o1426
_journal_paper_category     QO
_journal_coeditor_code     TK2670
_publ_contact_author_name     'Yongjun Liu'
_publ_contact_author_address
;
College of Chemistry and Molecular Engineering
Qingdao University of Science and Technology
Qingdao 266042
People's Republic of China
;
_publ_contact_author_email     pubsliu@163.com
_publ_contact_author_fax     ?
_publ_contact_author_phone     '086 532 84022681'
_publ_section_title
;
1,4-Bis(4-chlorophenyl)-2-hydroxybutane-1,4-dione
;
loop_
    _publ_author_name
    _publ_author_address
    'Liu, Yongjun'
;
College of Chemistry and Molecular Engineering
Qingdao University of Science and Technology
Qingdao 266042
People's Republic of China
;
    'Yang, Kuiwei'
;
College of Chemistry and Molecular Engineering
Qingdao University of Science and Technology
Qingdao 266042
People's Republic of China
;
    'Song, Weiling'
;
College of Chemistry and Molecular Engineering
Qingdao University of Science and Technology
Qingdao 266042
People's Republic of China
;
    'Qi, Yan'
;
College of Chemistry and Molecular Engineering
Qingdao University of Science and Technology
Qingdao 266042
People's Republic of China
;
