# Supplementary material for: 1,4-Bis(4-chloro­phen­yl)-2-hydroxy­butane-1,4-dione
Source: Acta Crystallogr Sect E Struct Rep Online. 2010 May 22;66(Pt 6):o1426. doi: 10.1107/S1600536810018027 (PMC2979451; doi:10.1107/S1600536810018027)
Supplement: Supplementary file 2 [file e-66-o1426-Isup2.hkl]

# 
# h,k,l, Fc-squared, Fo-squared, sigma(Fo-squared) and status flag 
# 
data_I
_shelx_title ' liu in Cc' 
_shelx_refln_list_code          4 
_shelx_F_calc_maximum      298.85 
_exptl_crystal_F_000       664.00 
_reflns_d_resolution_high  0.8425 
 
loop_ 
 _symmetry_equiv_pos_as_xyz 
 'x, y, z' 
 'x, -y, z+1/2' 
 'x+1/2, y+1/2, z' 
 'x+1/2, -y+1/2, z+1/2' 
 
_cell_length_a    34.8000 
_cell_length_b     7.4221 
_cell_length_c     5.6535 
_cell_angle_alpha  90.000 
_cell_angle_beta   95.925 
_cell_angle_gamma  90.000 
 
_shelx_F_squared_multiplier     1.000 
 
loop_ 
 _refln_index_h 
 _refln_index_k 
 _refln_index_l 
 _refln_F_squared_calc 
 _refln_F_squared_meas 
 _refln_F_squared_sigma 
 _refln_observed_status 
   4   0   0      619.00      383.26     10.29 o 
   6   0   0     1288.64     1103.98     17.01 o 
   8   0   0      397.53      252.59      9.22 o 
  12   0   0     9633.11     9533.28    136.91 o 
  14   0   0      227.44      196.89     13.41 o 
  16   0   0    17587.23    19287.49    287.50 o 
  18   0   0     5183.94     5594.73    105.89 o 
  20   0   0      264.96      219.10     19.07 o 
  22   0   0      193.53      202.51     19.71 o 
  24   0   0      428.49      420.00     26.82 o 
  26   0   0     3040.35     3243.65     82.30 o 
  28   0   0       14.61       23.91     10.56 o 
  30   0   0     1640.06     1679.88     59.89 o 
  32   0   0      184.40      175.48     22.51 o 
  34   0   0      851.70      888.69     45.67 o 
  36   0   0       42.63       61.29     17.88 o 
  38   0   0       11.31       11.96     11.96 o 
  40   0   0       10.47       23.05     13.68 o 
   3   1   0      788.62      768.26      8.88 o 
   5   1   0      453.66      258.32      6.09 o 
   7   1   0      342.88      219.71      5.68 o 
   9   1   0      227.92      162.46      6.97 o 
  11   1   0     1439.38     1400.13     20.48 o 
  13   1   0      411.41      420.31     11.53 o 
  15   1   0     4452.64     4895.59     52.57 o 
  17   1   0      689.12      648.58     16.06 o 
  19   1   0      181.03      104.93      8.29 o 
  21   1   0      241.38      201.72     27.59 o 
  23   1   0      170.19      156.37     10.90 o 
  25   1   0      111.88      102.47     10.05 o 
  27   1   0     1035.63     1003.26     24.84 o 
  29   1   0        0.38       10.27      6.74 o 
  31   1   0       12.06       28.24      8.12 o 
  33   1   0       22.17       41.92     10.26 o 
  35   1   0       35.67       44.29      9.78 o 
  37   1   0        8.27        0.00      7.30 o 
  39   1   0       13.06       20.86      9.15 o 
   0   2   0    89314.13   105403.66   2320.01 o 
   2   2   0     1693.77     1786.83     37.38 o 
   4   2   0     1030.58     1024.21     18.53 o 
   6   2   0     1214.39      857.64     12.46 o 
   8   2   0     1100.52      775.95     12.30 o 
  10   2   0      423.83      345.86      9.03 o 
  12   2   0     1159.63     1139.84     16.61 o 
  14   2   0      677.11      498.84     11.31 o 
  16   2   0     5942.12     6637.08     58.28 o 
  18   2   0     4466.21     4664.74     45.93 o 
  20   2   0        6.00        0.90      3.43 o 
  22   2   0      368.41      353.13     11.78 o 
  24   2   0      352.39      372.13     13.29 o 
  26   2   0     1489.93     1521.00     26.21 o 
  28   2   0       15.28       18.98      7.01 o 
  30   2   0      616.47      576.73     17.27 o 
  32   2   0      206.48      208.85     12.66 o 
  34   2   0      365.69      345.25     14.45 o 
  36   2   0       72.23       72.89      9.08 o 
  38   2   0       11.20       20.66      8.30 o 
  40   2   0       11.23       11.89     30.92 o 
   1   3   0      839.73      591.90     15.47 o 
   3   3   0     3326.56     3369.39     32.38 o 
   5   3   0      554.01      554.17     11.08 o 
   7   3   0     2485.39     2691.61     28.33 o 
   9   3   0     1180.52     1284.92     18.25 o 
  11   3   0      342.15      328.34      9.37 o 
  13   3   0      141.02      145.10      7.08 o 
  15   3   0     3158.38     3196.46     35.10 o 
  17   3   0       51.64       42.66      5.23 o 
  19   3   0       48.87       34.36      5.29 o 
  21   3   0       22.49       16.72      4.62 o 
  23   3   0      362.75      344.27     13.15 o 
  25   3   0       37.30       37.53      9.17 o 
  27   3   0     2004.67     2010.07     41.82 o 
  29   3   0      207.57      181.74     11.40 o 
  31   3   0       63.56       54.54      7.90 o 
  33   3   0        0.63        0.00      5.66 o 
  35   3   0       45.57       32.59      7.74 o 
  37   3   0       16.61        7.29     12.53 o 
   0   4   0     3097.66     3606.25     51.98 o 
   2   4   0       53.54       49.46      6.41 o 
   4   4   0     1197.17     1274.43     19.22 o 
   6   4   0       71.76       90.23      6.11 o 
   8   4   0      128.11      143.45      7.38 o 
  10   4   0      742.85      773.44     15.30 o 
  12   4   0      420.70      398.85     13.34 o 
  14   4   0      272.85      264.03      9.96 o 
  16   4   0     1595.06     1550.01     24.05 o 
  18   4   0      431.94      356.62     12.06 o 
  20   4   0      289.58      291.44     11.44 o 
  22   4   0       11.14       11.65      4.76 o 
  24   4   0       52.55       56.96      7.33 o 
  26   4   0      851.32      843.55     20.21 o 
  28   4   0       56.43       59.95     11.46 o 
  30   4   0      114.04      106.61     11.19 o 
  32   4   0       70.25       72.94      8.75 o 
  34   4   0        9.94       16.86      8.24 o 
  36   4   0       62.55       78.78     11.68 o 
   1   5   0      206.45      210.13      9.31 o 
   3   5   0      197.89      219.35      9.55 o 
   5   5   0       55.41       73.80      8.96 o 
   7   5   0        6.93        2.23      6.00 o 
   9   5   0        3.09       12.90      4.19 o 
  11   5   0      754.88      800.69     19.22 o 
  13   5   0       45.05       46.49      7.35 o 
  15   5   0      615.12      595.89     15.54 o 
  17   5   0        5.33        0.00      6.05 o 
  19   5   0       19.41       29.21      5.92 o 
  21   5   0        0.69        3.73      4.67 o 
  23   5   0       32.76       42.25      7.05 o 
  25   5   0       20.42       25.27      5.90 o 
  27   5   0      626.44      569.43     25.87 o 
  29   5   0       99.35      129.48     15.49 o 
  31   5   0       23.84       23.46      9.07 o 
  33   5   0        8.05       12.52     21.54 o 
   0   6   0       31.92       34.01      8.15 o 
   2   6   0       18.87       16.35      5.10 o 
   4   6   0      538.47      532.11     15.18 o 
   6   6   0       25.38       26.74      5.69 o 
   8   6   0      223.22      254.52     11.53 o 
  10   6   0      118.03      112.73      8.88 o 
  12   6   0      244.92      242.21     11.64 o 
  14   6   0       23.59       30.40      6.21 o 
  16   6   0      126.80      119.75      9.64 o 
  18   6   0       22.34       17.70      5.66 o 
  20   6   0       45.13       49.25      7.58 o 
  22   6   0       27.72       25.56      7.80 o 
  24   6   0        4.30        0.00      6.63 o 
  26   6   0      116.28      116.04     15.86 o 
  28   6   0       16.04       12.27     10.73 o 
  30   6   0       11.19       14.76     11.21 o 
   1   7   0       33.92       33.33     18.58 o 
   3   7   0       31.76       43.33     10.59 o 
   5   7   0        2.22        3.99      6.67 o 
   7   7   0       33.58       39.94      8.59 o 
   9   7   0       53.78       50.29     11.05 o 
  11   7   0      170.51      160.39     13.33 o 
  13   7   0       38.79       45.20     11.25 o 
  15   7   0       39.16       31.25      8.67 o 
  17   7   0        1.08        0.00      6.69 o 
  19   7   0      108.16      118.14     12.76 o 
  21   7   0        0.32        0.00     18.31 o 
  23   7   0       38.94       32.35     18.04 o 
   0   8   0       45.02       31.67     18.10 o 
   2   8   0        9.08       21.22     11.30 o 
   4   8   0       68.23       54.07     13.37 o 
   6   8   0        8.04        0.00      8.67 o 
   8   8   0       68.36       60.48     13.48 o 
  10   8   0        8.11        7.30     10.94 o 
  12   8   0       34.87       26.31     19.39 o 
  14   8   0        3.86        2.06      9.06 o 
  16   8   0        4.95        0.00      9.78 o 
 -39   1   1      536.29      533.88     33.72 o 
 -37   1   1      255.97      284.39     21.92 o 
 -35   1   1       39.09       48.66     10.97 o 
 -33   1   1       52.08       50.75     10.31 o 
 -31   1   1       78.28       86.06     21.01 o 
 -29   1   1      360.94      388.64     19.56 o 
 -27   1   1     1443.75     1353.76     35.25 o 
 -25   1   1     1870.25     1820.74     40.15 o 
 -23   1   1      387.21      354.17     14.05 o 
 -21   1   1     2865.89     2882.50     40.01 o 
 -19   1   1     1137.61     1441.41     25.37 o 
 -17   1   1     5227.77     6030.80     62.95 o 
 -15   1   1    13325.02    14871.26    129.88 o 
 -13   1   1     3314.77     3461.64     45.53 o 
 -11   1   1     2287.67     2188.27     27.14 o 
  -9   1   1    11182.77    12565.08     96.83 o 
  -7   1   1      176.03      175.72      5.81 o 
  -5   1   1     9347.50    10571.32    159.38 o 
  -3   1   1      204.79      158.14      5.79 o 
  -1   1   1    25117.31    30138.97    208.71 o 
   1   1   1    13721.50    15831.61    183.91 o 
   3   1   1    26753.78    32454.88    217.70 o 
   5   1   1     3918.17     4185.78     32.14 o 
   7   1   1    10712.17    11924.24     93.23 o 
   9   1   1     5170.95     5687.69     47.92 o 
  11   1   1      951.25     1114.76     18.03 o 
  13   1   1     2413.03     2498.72     45.79 o 
  15   1   1      679.35      645.17     15.32 o 
  17   1   1       90.94       93.63      7.41 o 
  19   1   1     1524.03     1623.13     27.72 o 
  21   1   1     2221.01     2251.53     42.70 o 
  23   1   1     1917.82     1907.66     32.87 o 
  25   1   1     5775.50     5980.91     70.79 o 
  27   1   1     2594.31     2708.88     43.66 o 
  29   1   1       61.67       63.24      9.07 o 
  31   1   1       11.75        8.83     13.48 o 
  33   1   1       20.03       10.27      8.40 o 
  35   1   1      244.82      285.03     54.56 o 
  37   1   1      481.85      509.62     35.06 o 
  39   1   1      124.07      170.71     40.83 o 
 -40   2   1       54.28       50.85      9.96 o 
 -38   2   1       16.34        0.57     13.30 o 
 -36   2   1      225.24      238.50     16.81 o 
 -34   2   1       30.99       55.30      9.35 o 
 -32   2   1       35.43       35.22      8.10 o 
 -30   2   1        9.06        4.91      5.17 o 
 -28   2   1       28.52       39.30      6.65 o 
 -26   2   1      142.63      155.59     10.65 o 
 -24   2   1      785.94      713.69     17.31 o 
 -22   2   1        3.11        5.04      3.99 o 
 -20   2   1      663.46      639.86     14.87 o 
 -18   2   1        7.34       19.58      4.38 o 
 -16   2   1       41.43       42.02      5.01 o 
 -14   2   1       36.09       59.46      5.58 o 
 -12   2   1      686.94      686.59     12.57 o 
 -10   2   1      292.08      276.85      7.75 o 
  -8   2   1      115.91      118.14      5.32 o 
  -6   2   1     1697.80     1934.79     20.30 o 
  -4   2   1     2873.96     3161.95     34.38 o 
  -2   2   1     7055.78     8498.51     65.20 o 
   0   2   1    23639.08    28790.57    211.64 o 
   2   2   1     1122.48     1241.58     14.48 o 
   4   2   1     2958.29     3299.16     26.40 o 
   6   2   1      578.79      551.66      8.83 o 
   8   2   1      162.27      166.67      5.61 o 
  10   2   1     6819.89     7782.06     56.30 o 
  12   2   1     1907.74     2156.70     22.13 o 
  14   2   1      335.56      270.54      9.02 o 
  16   2   1      352.00      333.17      9.84 o 
  18   2   1      669.31      687.21     14.42 o 
  20   2   1       35.43       32.48      4.95 o 
  22   2   1      232.15      239.82     10.43 o 
  24   2   1        6.58        8.32      4.41 o 
  26   2   1      148.05      155.33      9.50 o 
  28   2   1       20.43       18.96      5.38 o 
  30   2   1      199.18      200.10     14.45 o 
  32   2   1        3.39        8.34      6.90 o 
  34   2   1       69.96       73.59     10.70 o 
  36   2   1       41.21       48.38     10.13 o 
  38   2   1        0.29        4.41      7.94 o 
 -37   3   1       64.31       69.29      9.48 o 
 -35   3   1       23.25       31.51      7.95 o 
 -33   3   1       12.01       14.33      6.53 o 
 -31   3   1       25.18       17.43      6.32 o 
 -29   3   1      412.67      387.75     14.61 o 
 -27   3   1       62.85       77.00      8.32 o 
 -25   3   1      406.26      402.16     13.67 o 
 -23   3   1     1327.18     1314.79     23.57 o 
 -21   3   1      292.94      274.38     10.84 o 
 -19   3   1      424.25      470.47     13.03 o 
 -17   3   1       50.57       67.34      6.16 o 
 -15   3   1     1413.96     1404.48     23.73 o 
 -13   3   1     1138.33     1017.36     17.54 o 
 -11   3   1     1189.67     1096.33     17.01 o 
  -9   3   1      693.77      569.74     11.63 o 
  -7   3   1     1618.06     1643.23     20.26 o 
  -5   3   1      703.26      695.89     12.11 o 
  -3   3   1      270.90      306.35     12.75 o 
  -1   3   1     3828.29     4576.26     86.68 o 
   1   3   1     3560.71     4192.56     37.85 o 
   3   3   1     4759.50     5252.14     53.24 o 
   5   3   1     1076.53     1104.59     14.04 o 
   7   3   1     1913.57     2056.63     21.00 o 
   9   3   1      938.72      959.44     13.65 o 
  11   3   1      245.55      340.27      8.70 o 
  13   3   1       81.75      100.07      5.80 o 
  15   3   1      501.22      516.01     11.46 o 
  17   3   1      143.82      156.01      8.69 o 
  19   3   1     1072.02     1130.80     20.09 o 
  21   3   1      614.16      581.95     14.79 o 
  23   3   1      591.13      594.02     15.30 o 
  25   3   1      935.92      947.59     33.21 o 
  27   3   1      195.12      197.50     14.25 o 
  29   3   1       56.64       52.90      9.02 o 
  31   3   1       27.51       32.38      8.28 o 
  33   3   1       52.21       43.21      9.42 o 
  35   3   1       63.44       55.51     10.06 o 
  37   3   1       32.07       23.71      9.26 o 
 -36   4   1      114.25      106.92     13.35 o 
 -34   4   1        0.69        1.82      9.75 o 
 -32   4   1       18.60       21.30      7.97 o 
 -30   4   1       52.07       53.04      7.96 o 
 -28   4   1       75.51       68.16      8.13 o 
 -26   4   1      229.69      212.77     17.82 o 
 -24   4   1      385.14      372.23     13.43 o 
 -22   4   1       32.46       26.35      5.56 o 
 -20   4   1      659.55      581.82     15.29 o 
 -18   4   1       32.78       37.28      5.73 o 
 -16   4   1       42.15       36.15      5.91 o 
 -14   4   1       65.93       66.28      6.16 o 
 -12   4   1      422.14      431.30     15.16 o 
 -10   4   1       95.31       91.78      6.19 o 
  -8   4   1      181.16      194.70      7.83 o 
  -6   4   1       13.22       11.17      3.57 o 
  -4   4   1     3731.27     4161.51     40.73 o 
  -2   4   1     1137.33     1160.80     18.53 o 
   0   4   1     5588.35     6422.92     56.29 o 
   2   4   1      938.83      941.11     16.29 o 
   4   4   1      521.70      436.81     11.15 o 
   6   4   1       93.73       87.90      5.27 o 
   8   4   1      716.06      726.94     12.75 o 
  10   4   1     1167.02     1200.27     16.86 o 
  12   4   1       86.09      110.70     10.75 o 
  14   4   1       15.46       33.19      5.06 o 
  16   4   1       73.48       82.01     10.32 o 
  18   4   1      811.68      779.19     17.17 o 
  20   4   1        3.51        8.05      4.18 o 
  22   4   1       93.64       98.96     15.12 o 
  24   4   1       38.00       46.41      9.82 o 
  26   4   1      102.95       92.24     17.96 o 
  28   4   1       44.68       53.66     10.20 o 
  30   4   1      170.52      170.74     15.16 o 
  32   4   1        2.18        0.00      7.51 o 
  34   4   1       56.46       48.10     11.16 o 
 -33   5   1       19.84       27.40      8.96 o 
 -31   5   1       32.96       39.40      8.72 o 
 -29   5   1      190.75      154.15     13.95 o 
 -27   5   1      319.62      287.71     17.24 o 
 -25   5   1       69.31       72.38     11.58 o 
 -23   5   1      631.87      544.77     19.63 o 
 -21   5   1      170.99      162.60     12.39 o 
 -19   5   1      253.22      251.36     13.94 o 
 -17   5   1       30.42       19.21      7.40 o 
 -15   5   1      188.89      238.46     13.24 o 
 -13   5   1       40.89       37.49      6.87 o 
 -11   5   1       99.60      102.24      9.60 o 
  -9   5   1      167.69      155.69     10.57 o 
  -7   5   1      537.67      470.84     16.05 o 
  -5   5   1      442.44      427.02     12.53 o 
  -3   5   1      359.37      353.02     11.61 o 
  -1   5   1      931.41      994.02     18.73 o 
   1   5   1     1461.16     1553.51     23.67 o 
   3   5   1       17.20       40.72      7.07 o 
   5   5   1      608.20      652.87     15.09 o 
   7   5   1      114.85       87.73      7.10 o 
   9   5   1      553.28      471.28     13.28 o 
  11   5   1      412.43      345.62     12.07 o 
  13   5   1      180.98      186.02     10.09 o 
  15   5   1      593.99      661.23     16.48 o 
  17   5   1       60.56       77.60      7.70 o 
  19   5   1      179.66      185.11     23.85 o 
  21   5   1      210.85      236.23     14.88 o 
  23   5   1       29.12       39.52      8.41 o 
  25   5   1      109.04      114.34     12.31 o 
  27   5   1        0.48        1.76      6.59 o 
  29   5   1       64.72       60.63     13.05 o 
  31   5   1       37.54       33.86      9.80 o 
 -30   6   1       13.62        6.83     14.53 o 
 -28   6   1      111.95       89.95     11.98 o 
 -26   6   1      243.61      258.58     17.39 o 
 -24   6   1       28.65       44.06      9.13 o 
 -22   6   1       88.37       80.42     11.23 o 
 -20   6   1      421.91      332.10     16.24 o 
 -18   6   1      129.51      132.36     14.72 o 
 -16   6   1       45.99       45.84      8.71 o 
 -14   6   1      249.05      283.03     15.01 o 
 -12   6   1      150.69      194.02     21.91 o 
 -10   6   1      371.11      372.46     15.92 o 
  -8   6   1       68.24       69.10      9.33 o 
  -6   6   1      114.83       88.00      9.66 o 
  -4   6   1      211.22      216.30     16.25 o 
  -2   6   1       89.37      101.86     10.19 o 
   0   6   1      418.99      407.13     16.59 o 
   2   6   1       10.64       29.49      7.00 o 
   4   6   1        7.05       12.78      6.36 o 
   6   6   1      107.97      105.77     10.18 o 
   8   6   1       14.95       21.92      6.96 o 
  10   6   1      262.88      245.65     13.93 o 
  12   6   1       87.12       78.69      9.73 o 
  14   6   1      233.50      287.84     15.56 o 
  16   6   1      263.47      270.59     18.20 o 
  18   6   1        6.85       13.89      6.52 o 
  20   6   1       64.36       98.17     11.46 o 
  22   6   1       21.40       10.96      7.25 o 
  24   6   1       23.57       24.78     10.69 o 
  26   6   1       41.53       48.35     23.74 o 
  28   6   1        0.37        3.51     15.86 o 
 -23   7   1      367.52      313.38     18.85 o 
 -21   7   1       15.74       21.03      8.83 o 
 -19   7   1      174.56      179.54     15.39 o 
 -17   7   1       25.05        7.25     11.15 o 
 -15   7   1        9.84       19.72      7.76 o 
 -13   7   1       84.18       79.28     10.99 o 
 -11   7   1       62.31       73.20     10.48 o 
  -9   7   1       61.71       45.22     11.23 o 
  -7   7   1       90.58       73.40     10.22 o 
  -5   7   1       96.58      103.99     11.52 o 
  -3   7   1       24.96       31.63      7.97 o 
  -1   7   1       15.55       15.04      7.08 o 
   1   7   1        3.41       16.68      7.11 o 
   3   7   1       71.60      105.01     19.33 o 
   5   7   1       26.24       34.20      8.06 o 
   7   7   1        4.28        8.56      8.06 o 
   9   7   1        8.14        0.00      5.79 o 
  11   7   1       20.93       16.99     10.56 o 
  13   7   1        0.07        0.85      9.90 o 
  15   7   1       58.36       46.73     13.74 o 
  17   7   1       10.09       13.82     14.65 o 
  19   7   1       86.44      143.88     18.85 o 
  21   7   1        3.23       29.20     13.24 o 
  23   7   1       16.05       20.24     13.62 o 
 -16   8   1        9.50        0.00      9.32 o 
 -14   8   1        9.31        8.44     11.79 o 
 -12   8   1       25.33        3.30      7.69 o 
 -10   8   1       10.05       12.91      8.15 o 
  -8   8   1       23.66       28.73      9.26 o 
  -6   8   1        5.19        7.95      8.48 o 
  -4   8   1       15.95       11.45      8.48 o 
  -2   8   1       21.61       16.75      8.69 o 
   0   8   1        9.06       13.38      8.18 o 
   2   8   1       60.85       64.61     10.60 o 
   4   8   1      149.29      141.43     16.40 o 
   6   8   1       49.00       45.57     20.68 o 
   8   8   1       85.23       83.59     23.38 o 
  10   8   1        1.12        0.00     15.30 o 
  12   8   1        4.14        0.00     14.54 o 
  14   8   1       21.45       10.99     16.59 o 
 -40   0   2       61.94       92.75     21.87 o 
 -38   0   2       47.05        5.82     12.71 o 
 -36   0   2      936.82      958.06     49.55 o 
 -34   0   2      264.47      305.82     27.79 o 
 -32   0   2       98.09      147.36     22.84 o 
 -30   0   2     1677.92     1482.87     54.94 o 
 -28   0   2      277.54      285.35     24.02 o 
 -26   0   2      277.86      276.41     23.05 o 
 -24   0   2      931.67      943.51     40.07 o 
 -22   0   2       95.41       97.70     15.51 o 
 -20   0   2     3580.36     3524.58     78.10 o 
 -18   0   2     1592.09     1466.17     43.20 o 
 -16   0   2     7060.94     7748.15    131.53 o 
 -14   0   2     1539.52     1669.11     43.09 o 
 -12   0   2      119.26       92.75     11.10 o 
 -10   0   2      781.79      587.07     22.08 o 
  -8   0   2      268.92      154.25     11.74 o 
  -6   0   2     1963.91     1943.04     40.83 o 
  -4   0   2    14351.27    16463.98    165.13 o 
  -2   0   2    10392.27    11585.73     99.52 o 
   0   0   2     3227.30     3757.07     41.47 o 
   2   0   2      373.54      420.43      9.63 o 
   4   0   2     8073.78     9547.25     83.97 o 
   6   0   2     1352.21     1531.46     20.32 o 
   8   0   2       20.20       28.74      5.95 o 
  10   0   2    27176.51    32139.20    265.33 o 
  12   0   2       76.70       81.83      6.60 o 
  14   0   2      564.01      415.18     13.64 o 
  16   0   2     2564.09     2599.59     41.13 o 
  18   0   2       98.13       92.90      9.86 o 
  20   0   2      757.88      755.02     22.31 o 
  22   0   2      386.84      337.70     16.50 o 
  24   0   2       15.18       15.40     12.17 o 
  26   0   2     4572.43     4425.76    104.38 o 
  28   0   2      737.84      667.65     36.84 o 
  30   0   2       45.49       34.79     13.03 o 
  32   0   2       42.31       41.58     16.37 o 
  34   0   2       47.52       50.41     19.07 o 
  36   0   2       59.87       28.98     16.80 o 
 -39   1   2        1.16       40.02     10.99 o 
 -37   1   2        0.86       19.24     28.87 o 
 -35   1   2        7.39       27.51      9.03 o 
 -33   1   2       24.11       14.59     10.13 o 
 -31   1   2       66.27      105.22     13.42 o 
 -29   1   2       18.32        0.00     12.17 o 
 -27   1   2       29.96       55.00      9.75 o 
 -25   1   2      134.07      140.89     17.40 o 
 -23   1   2      397.42      417.42     18.45 o 
 -21   1   2       59.18       51.96     10.77 o 
 -19   1   2      232.51      244.29     14.38 o 
 -17   1   2      873.49      807.21     33.50 o 
 -15   1   2      221.64      133.18      8.01 o 
 -13   1   2      620.04      607.87     13.89 o 
 -11   1   2     1500.39     1529.23     22.10 o 
  -9   1   2     2074.45     2314.99     31.41 o 
  -7   1   2     1389.89     1529.20     20.30 o 
  -5   1   2      322.40      279.00      7.80 o 
  -3   1   2       94.50       55.97      6.75 o 
  -1   1   2     2613.66     2694.88     25.75 o 
   1   1   2      644.72      481.20      9.68 o 
   3   1   2      871.26      845.45     11.68 o 
   5   1   2      526.58      399.43      8.44 o 
   7   1   2      306.41      267.48      7.59 o 
   9   1   2       36.45       33.96      4.06 o 
  11   1   2      250.09      273.96      8.54 o 
  13   1   2       72.19       90.52      8.60 o 
  15   1   2       33.66       37.27      5.33 o 
  17   1   2       13.61       16.32      5.10 o 
  19   1   2      173.93      213.78     11.12 o 
  21   1   2       69.47       73.85      8.43 o 
  23   1   2        3.33        0.85      5.09 o 
  25   1   2      399.12      433.97     16.91 o 
  27   1   2       57.50       59.05      9.33 o 
  29   1   2       21.68       25.75      9.14 o 
  31   1   2       72.86       74.56     13.22 o 
  33   1   2        6.47        0.00      9.24 o 
  35   1   2       10.27       20.67     10.84 o 
  37   1   2       86.64       85.65     14.71 o 
 -38   2   2      142.25      165.35     30.87 o 
 -36   2   2      358.77      335.18     51.58 o 
 -34   2   2      331.20      345.07     22.13 o 
 -32   2   2       22.87       32.92      7.72 o 
 -30   2   2      782.91      770.10     23.53 o 
 -28   2   2      161.03      159.93     12.49 o 
 -26   2   2       13.50       10.05      5.86 o 
 -24   2   2       29.36       18.11      5.21 o 
 -22   2   2      485.84      452.93     13.60 o 
 -20   2   2     1597.75     1481.04     23.50 o 
 -18   2   2     1379.04     1368.34     21.79 o 
 -16   2   2     2905.11     3117.26     41.38 o 
 -14   2   2      945.43      963.98     19.98 o 
 -12   2   2      124.36      141.80      6.48 o 
 -10   2   2      125.14      113.02      5.57 o 
  -8   2   2       71.25       30.86      3.87 o 
  -6   2   2      524.17      385.38      9.39 o 
  -4   2   2     6144.77     6780.36     56.07 o 
  -2   2   2     3451.09     3658.89     34.23 o 
   0   2   2     2060.13     2138.06     23.01 o 
   2   2   2     1320.23     1493.88     16.92 o 
   4   2   2       87.82      110.05      5.22 o 
   6   2   2        0.53        0.00      2.38 o 
   8   2   2     1109.41     1101.99     15.95 o 
  10   2   2     6826.39     7489.52     64.23 o 
  12   2   2      327.34      281.98     10.00 o 
  14   2   2      369.92      270.39     10.27 o 
  16   2   2      912.88      892.88     17.88 o 
  18   2   2      217.30      245.70     10.92 o 
  20   2   2       47.29       60.69      8.05 o 
  22   2   2       12.99        6.78      5.91 o 
  24   2   2       50.47       57.70      9.08 o 
  26   2   2     2020.81     1990.97     56.98 o 
  28   2   2      473.93      514.18     19.45 o 
  30   2   2       22.10       25.64      8.39 o 
  32   2   2       41.57       56.23     11.06 o 
  34   2   2       27.08       32.55      9.72 o 
  36   2   2       21.58       26.47      9.71 o 
 -37   3   2        8.72       18.81     11.31 o 
 -35   3   2       15.85       25.10     14.49 o 
 -33   3   2      107.55       85.52     11.17 o 
 -31   3   2      130.12      131.98     18.94 o 
 -29   3   2      163.32      144.08     13.18 o 
 -27   3   2       10.41        8.78      5.81 o 
 -25   3   2       58.80       55.61      8.83 o 
 -23   3   2      387.49      366.16     23.02 o 
 -21   3   2      110.29       99.17      7.91 o 
 -19   3   2     1458.70     1383.00     33.67 o 
 -17   3   2     1833.14     1793.93     31.17 o 
 -15   3   2       56.14       36.37      4.79 o 
 -13   3   2      104.47       96.83      5.98 o 
 -11   3   2      365.79      327.05      9.42 o 
  -9   3   2      690.28      748.74     13.74 o 
  -7   3   2       60.52       63.23      5.02 o 
  -5   3   2      494.24      620.40     12.73 o 
  -3   3   2     1236.28     1385.93     19.50 o 
  -1   3   2     3771.75     4152.11     39.92 o 
   1   3   2      860.46      928.78     15.98 o 
   3   3   2     1715.02     1809.59     22.87 o 
   5   3   2      166.01      165.52      5.91 o 
   7   3   2      191.47      162.56      6.14 o 
   9   3   2      230.00      189.07      6.68 o 
  11   3   2      117.05      150.79      8.00 o 
  13   3   2      825.25      855.31     17.31 o 
  15   3   2       10.00       11.86      4.72 o 
  17   3   2      144.89      164.28      9.46 o 
  19   3   2       37.71       34.86      6.51 o 
  21   3   2        2.27        9.53      5.89 o 
  23   3   2      212.90      225.22     26.64 o 
  25   3   2      840.86      902.89     24.65 o 
  27   3   2      114.58      128.58     12.57 o 
  29   3   2       43.42       36.97      9.81 o 
  31   3   2      100.72      116.09     12.74 o 
  33   3   2       76.21       99.50     13.67 o 
  35   3   2        3.56       28.97     17.24 o 
 -34   4   2       81.54       78.28     11.14 o 
 -32   4   2       26.51       30.56      8.46 o 
 -30   4   2       36.91       34.85      8.01 o 
 -28   4   2        9.01       12.45      7.07 o 
 -26   4   2        8.43       13.74      6.72 o 
 -24   4   2      183.10      155.81     12.52 o 
 -22   4   2       94.38       88.36     10.10 o 
 -20   4   2     1588.67     1518.25     37.48 o 
 -18   4   2        9.86       18.68      7.71 o 
 -16   4   2     1329.23     1182.07     33.45 o 
 -14   4   2      107.12      104.66      9.67 o 
 -12   4   2       95.23       89.39      8.40 o 
 -10   4   2      303.47      275.14     12.22 o 
  -8   4   2      308.61      205.93     12.80 o 
  -6   4   2      112.99       83.78      7.90 o 
  -4   4   2     1287.72     1415.60     25.99 o 
  -2   4   2      395.01      441.43     14.64 o 
   0   4   2     3192.51     3526.71     44.34 o 
   2   4   2      695.92      668.18     17.23 o 
   4   4   2      338.22      379.83     11.67 o 
   6   4   2      474.48      497.86     10.79 o 
   8   4   2       10.43       18.02      4.41 o 
  10   4   2      417.43      470.43     17.69 o 
  12   4   2       17.57       24.43      5.99 o 
  14   4   2       97.54      107.37     11.29 o 
  16   4   2       35.81       50.92      7.06 o 
  18   4   2      306.64      319.29     14.62 o 
  20   4   2       10.18       14.01      6.96 o 
  22   4   2       89.56       78.20     16.05 o 
  24   4   2       41.45       49.71      8.83 o 
  26   4   2      492.57      491.35     19.57 o 
  28   4   2        7.93       12.07      7.72 o 
  30   4   2       25.70       21.52      9.18 o 
  32   4   2        1.95        0.84      8.05 o 
 -31   5   2      164.66      161.07     15.16 o 
 -29   5   2        1.11       12.74     12.16 o 
 -27   5   2       23.75       19.24      7.91 o 
 -25   5   2       76.22       65.76      9.97 o 
 -23   5   2       61.80       69.42     10.13 o 
 -21   5   2      201.46      168.85     15.77 o 
 -19   5   2     1038.25      995.55     30.06 o 
 -17   5   2      333.05      318.36     15.09 o 
 -15   5   2       26.04       29.75      6.89 o 
 -13   5   2       24.37       31.70      6.78 o 
 -11   5   2       45.86       47.73      7.96 o 
  -9   5   2      156.31      165.43     18.25 o 
  -7   5   2       27.32       20.34      6.38 o 
  -5   5   2      103.84      147.32     10.67 o 
  -3   5   2      164.13      165.63     14.66 o 
  -1   5   2     2754.14     2915.53     77.62 o 
   1   5   2       33.54       61.59     11.39 o 
   3   5   2      112.77      123.31      9.85 o 
   5   5   2      112.94      125.92     10.15 o 
   7   5   2      217.70      284.80     19.16 o 
   9   5   2       33.52       30.29     20.41 o 
  11   5   2      169.17      192.28     16.99 o 
  13   5   2       22.86       33.14     10.97 o 
  15   5   2      367.10      392.39     21.72 o 
  17   5   2        5.19       36.97     11.53 o 
  19   5   2       16.94       35.38     12.12 o 
  21   5   2       24.77       49.14     12.84 o 
  23   5   2       93.13       93.53     15.64 o 
  25   5   2      214.91      258.05     57.63 o 
  27   5   2       17.30       28.16     12.45 o 
  29   5   2       21.07       28.64     18.80 o 
 -28   6   2      138.86      128.14     25.71 o 
 -26   6   2        4.73        3.37      7.24 o 
 -24   6   2      194.75      169.56     16.23 o 
 -22   6   2       27.96       43.82      9.31 o 
 -20   6   2      443.70      439.28     20.52 o 
 -18   6   2       20.46       21.69      7.86 o 
 -16   6   2       33.34       28.61      7.58 o 
 -14   6   2        3.65        1.36      6.23 o 
 -12   6   2       28.52       34.64      7.94 o 
 -10   6   2       15.78       19.53      6.71 o 
  -8   6   2        1.49        4.13      5.54 o 
  -6   6   2        4.92       13.88      6.88 o 
  -4   6   2       11.74        8.37      6.00 o 
  -2   6   2      267.95      256.99     14.80 o 
   0   6   2      708.68      644.51     20.78 o 
   2   6   2      526.59      531.29     25.28 o 
   4   6   2      404.41      455.99     23.84 o 
   6   6   2      444.12      470.61     24.21 o 
   8   6   2      155.72      188.04     38.89 o 
  10   6   2        6.34        8.54     10.34 o 
  12   6   2        7.58        0.00      8.99 o 
  14   6   2        0.40        4.18     10.62 o 
  16   6   2        0.45        1.13     10.38 o 
  18   6   2      186.54      184.58     19.60 o 
  20   6   2        0.75        5.32     10.49 o 
  22   6   2       85.08      103.40     19.71 o 
  24   6   2        6.58       16.87     11.98 o 
  26   6   2        4.16        1.62     11.93 o 
 -23   7   2        9.19       20.84     13.09 o 
 -21   7   2       60.80       48.13     21.97 o 
 -19   7   2      167.96      141.03     14.13 o 
 -17   7   2       21.43       30.85      9.69 o 
 -15   7   2        4.05        5.77      7.01 o 
 -13   7   2        5.69        5.01      6.60 o 
 -11   7   2        1.45        1.22      6.85 o 
  -9   7   2       21.80       18.83      9.29 o 
  -7   7   2        9.41       10.59     10.27 o 
  -5   7   2       13.28       13.20      7.42 o 
  -3   7   2       59.31       51.12     13.14 o 
  -1   7   2      429.04      360.05     22.81 o 
   1   7   2       99.67      113.07     16.29 o 
   3   7   2       42.05       57.14     13.57 o 
   5   7   2       52.22       48.75     13.74 o 
   7   7   2      249.72      243.24     21.94 o 
   9   7   2       21.35       16.34     11.22 o 
  11   7   2       11.49        0.00     10.43 o 
  13   7   2       56.96       65.87     17.02 o 
  15   7   2      186.16      187.87     23.81 o 
  17   7   2        0.18        5.39     13.36 o 
  19   7   2        0.43        0.00     12.36 o 
 -12   8   2       87.73       92.25     13.31 o 
 -10   8   2       18.40       22.90      9.09 o 
  -8   8   2       44.57       20.85     14.11 o 
  -6   8   2       21.52       23.32     11.26 o 
  -4   8   2       29.20       24.25     11.94 o 
  -2   8   2       47.43       28.24     12.73 o 
   0   8   2       85.85       94.95     16.32 o 
   2   8   2      146.06      182.76     61.13 o 
   4   8   2       89.89      100.11     21.33 o 
   6   8   2      165.62      170.69     20.72 o 
   8   8   2      106.07      116.32     19.52 o 
  10   8   2       21.03       19.28     13.81 o 
 -37   1   3       60.33       61.49     13.37 o 
 -35   1   3        5.77       15.07      9.74 o 
 -33   1   3      221.79      235.61     21.47 o 
 -31   1   3      114.12      140.51     14.69 o 
 -29   1   3      446.97      526.64     19.99 o 
 -27   1   3      709.96      716.15     22.03 o 
 -25   1   3        4.51        2.46      6.54 o 
 -23   1   3     1518.84     1646.88     31.81 o 
 -21   1   3     2851.75     2925.09     42.81 o 
 -19   1   3     1215.30     1271.21     32.65 o 
 -17   1   3      399.50      402.84     16.33 o 
 -15   1   3     2878.94     2883.55     37.91 o 
 -13   1   3      381.04      432.76     17.28 o 
 -11   1   3     3367.24     3515.70     41.01 o 
  -9   1   3        8.66        6.18      3.49 o 
  -7   1   3      213.03      172.57      8.74 o 
  -5   1   3     5736.45     7230.76     60.82 o 
  -3   1   3      750.17      847.99     16.17 o 
  -1   1   3     1648.91     1713.97     19.85 o 
   1   1   3     4027.59     4206.72     36.48 o 
   3   1   3      383.12      384.11      9.46 o 
   5   1   3     2209.17     2259.04     24.39 o 
   7   1   3      706.87      686.97     12.97 o 
   9   1   3     1267.67     1390.88     19.13 o 
  11   1   3      547.65      582.02     12.93 o 
  13   1   3      550.01      562.49     13.14 o 
  15   1   3      128.49      130.86      9.51 o 
  17   1   3      129.42      122.18      9.95 o 
  19   1   3      912.03      852.16     23.67 o 
  21   1   3      624.85      612.37     21.27 o 
  23   1   3       44.63       62.35     10.82 o 
  25   1   3       46.69       57.92     11.04 o 
  27   1   3       28.84        3.23      9.86 o 
  29   1   3       11.61       20.16     10.22 o 
  31   1   3      217.27      221.16     20.27 o 
  33   1   3       92.39       62.12     14.00 o 
 -36   2   3       35.96       69.85     20.14 o 
 -34   2   3       10.87       12.36     10.70 o 
 -32   2   3      163.78      165.84     25.10 o 
 -30   2   3      226.76      280.74     25.85 o 
 -28   2   3       80.40       67.60     12.37 o 
 -26   2   3      305.57      327.89     20.98 o 
 -24   2   3      158.77      220.75     17.62 o 
 -22   2   3        2.44        1.38      7.43 o 
 -20   2   3     1244.01     1269.28     34.19 o 
 -18   2   3       13.88        6.40      6.33 o 
 -16   2   3       91.08       83.82     10.50 o 
 -14   2   3      499.48      519.30     24.67 o 
 -12   2   3       32.91       42.68      7.73 o 
 -10   2   3      164.44      191.29      9.78 o 
  -8   2   3      214.84      193.94      9.84 o 
  -6   2   3       27.27       21.49      4.82 o 
  -4   2   3        4.38        7.21      3.81 o 
  -2   2   3       28.50       37.50      5.78 o 
   0   2   3      276.72      288.11     10.20 o 
   2   2   3      548.37      530.68     10.56 o 
   4   2   3     1311.89     1330.23     17.88 o 
   6   2   3      695.30      739.35     13.60 o 
   8   2   3       35.77       42.23      4.92 o 
  10   2   3      417.09      481.14     12.11 o 
  12   2   3       79.51       75.85      6.64 o 
  14   2   3      420.77      433.95     13.11 o 
  16   2   3      482.99      468.59     14.06 o 
  18   2   3       47.67       52.45      6.77 o 
  20   2   3      153.44      173.02     13.02 o 
  22   2   3      121.22       94.06     10.93 o 
  24   2   3      107.47      118.86     14.28 o 
  26   2   3      193.28      194.82     17.41 o 
  28   2   3      193.03      179.48     17.69 o 
  30   2   3       79.09       85.08     14.55 o 
  32   2   3        0.44        1.97     10.56 o 
 -35   3   3       45.80       76.35     15.13 o 
 -33   3   3      100.63      102.37     15.39 o 
 -31   3   3       76.11       48.10     11.84 o 
 -29   3   3      146.47      190.52     46.37 o 
 -27   3   3      145.59      168.77     17.08 o 
 -25   3   3       27.23       27.89     10.32 o 
 -23   3   3      188.98      199.45     13.62 o 
 -21   3   3     1198.88     1110.17     31.99 o 
 -19   3   3      604.23      554.81     18.27 o 
 -17   3   3      160.54      156.34     12.84 o 
 -15   3   3      417.64      401.96     14.95 o 
 -13   3   3     1333.62     1357.96     26.35 o 
 -11   3   3       92.27       92.95      6.87 o 
  -9   3   3      306.17      268.07      9.91 o 
  -7   3   3       94.96       79.75      6.40 o 
  -5   3   3     1031.23     1074.61     18.28 o 
  -3   3   3      123.28      129.07      7.53 o 
  -1   3   3      588.98      612.12     17.50 o 
   1   3   3       47.48       54.04      6.57 o 
   3   3   3     1695.48     1779.63     27.25 o 
   5   3   3      528.99      522.07     15.46 o 
   7   3   3       18.78       31.25      6.59 o 
   9   3   3      369.81      369.89     15.17 o 
  11   3   3      220.14      256.62     13.85 o 
  13   3   3       27.43       32.27      5.52 o 
  15   3   3       68.88       89.48      8.39 o 
  17   3   3       44.93       62.43      8.16 o 
  19   3   3      128.72      139.95     10.39 o 
  21   3   3      375.52      343.12     18.09 o 
  23   3   3        0.25        5.13      6.94 o 
  25   3   3      136.50      141.71     15.76 o 
  27   3   3       25.64       26.32      9.64 o 
  29   3   3      102.60      107.44     15.78 o 
  31   3   3       13.13       24.22     17.72 o 
 -32   4   3       74.52       82.67     15.23 o 
 -30   4   3      100.66       72.42     11.28 o 
 -28   4   3      208.93      236.61     27.79 o 
 -26   4   3       49.41       19.18      9.32 o 
 -24   4   3        2.92        0.00      5.63 o 
 -22   4   3       53.43       47.01     10.76 o 
 -20   4   3     1154.44     1066.46     26.64 o 
 -18   4   3       78.29       66.91      9.42 o 
 -16   4   3      322.76      337.20     15.00 o 
 -14   4   3      160.15      149.62     10.97 o 
 -12   4   3      103.65      122.21     10.04 o 
 -10   4   3       70.29       61.43      9.28 o 
  -8   4   3      130.19      160.33     10.36 o 
  -6   4   3       23.02       20.72      5.41 o 
  -4   4   3        0.02        0.00      5.56 o 
  -2   4   3        4.96        1.75      6.04 o 
   0   4   3       96.15      138.37     11.44 o 
   2   4   3       16.65       11.06      6.44 o 
   4   4   3      183.63      195.89     12.55 o 
   6   4   3     1676.35     1748.55     44.65 o 
   8   4   3      191.81      174.40     12.52 o 
  10   4   3      380.25      395.42     19.12 o 
  12   4   3       76.43       67.05      9.73 o 
  14   4   3       76.58       66.64     10.15 o 
  16   4   3       75.63       76.94     11.47 o 
  18   4   3       10.15       16.03      8.26 o 
  20   4   3        3.11       15.27      9.93 o 
  22   4   3      339.20      339.80     21.65 o 
  24   4   3      117.71      180.62     21.87 o 
  26   4   3      279.96      323.80     29.95 o 
  28   4   3      125.53      120.54     23.27 o 
 -29   5   3       18.04       25.64      7.85 o 
 -27   5   3       11.09       24.68      7.55 o 
 -25   5   3       26.59       22.67      9.92 o 
 -23   5   3       12.25        5.19      8.07 o 
 -21   5   3      180.96      156.76     13.50 o 
 -19   5   3      221.77      229.93     14.93 o 
 -17   5   3       82.23       83.48     15.01 o 
 -15   5   3      185.16      194.06     13.43 o 
 -13   5   3      297.39      281.70     14.90 o 
 -11   5   3       14.60       30.38      9.75 o 
  -9   5   3       18.33       20.90      6.86 o 
  -7   5   3       30.98       29.27      9.70 o 
  -5   5   3       62.53       53.48     11.64 o 
  -3   5   3      120.18      108.35     14.51 o 
  -1   5   3      187.20      185.27     17.01 o 
   1   5   3       81.37       57.21     12.33 o 
   3   5   3      816.10      773.46     22.69 o 
   5   5   3      735.69      718.44     22.35 o 
   7   5   3      779.20      823.49     24.15 o 
   9   5   3      145.39      163.43     13.43 o 
  11   5   3      107.28      143.04     36.89 o 
  13   5   3       71.32       61.46     14.23 o 
  15   5   3       48.84       67.48     14.34 o 
  17   5   3       36.14       18.66     27.20 o 
  19   5   3       26.05       37.02     11.57 o 
  21   5   3      104.43      111.82     19.82 o 
  23   5   3       36.22       41.74     16.64 o 
  25   5   3      171.43      227.71     56.55 o 
 -24   6   3        6.76        8.18      8.74 o 
 -22   6   3        6.57        8.15      9.35 o 
 -20   6   3       42.07       28.46      8.71 o 
 -18   6   3       28.08       30.31     10.95 o 
 -16   6   3      186.75      149.06     13.23 o 
 -14   6   3       34.55       35.68      8.27 o 
 -12   6   3       46.57       52.03     16.43 o 
 -10   6   3      306.12      324.43     21.54 o 
  -8   6   3      196.09      190.31     18.73 o 
  -6   6   3      197.61      235.58     19.96 o 
  -4   6   3      164.92      212.59     26.12 o 
  -2   6   3      357.43      370.16     22.93 o 
   0   6   3      356.82      368.15     22.89 o 
   2   6   3       60.82       61.09     14.08 o 
   4   6   3       43.15       43.77     13.43 o 
   6   6   3      548.31      526.32     26.50 o 
   8   6   3       87.03      123.17     21.65 o 
  10   6   3       18.52       28.64     13.26 o 
  12   6   3        8.30       24.63     12.68 o 
  14   6   3       33.76       37.61     14.07 o 
  16   6   3       35.40       52.45     14.86 o 
  18   6   3        9.03       18.85     13.41 o 
  20   6   3       12.09       27.72     13.43 o 
 -17   7   3       15.08        2.73      9.42 o 
 -15   7   3        5.76        4.94     10.66 o 
 -13   7   3      152.29      163.75     18.95 o 
 -11   7   3        6.14       16.37     10.05 o 
  -9   7   3       33.36       18.04     12.01 o 
  -7   7   3        9.18        0.00     10.28 o 
  -5   7   3       45.90       52.13     14.08 o 
  -3   7   3       69.70       72.07     15.39 o 
  -1   7   3      299.01      276.20     23.31 o 
   1   7   3       60.62       88.76     16.60 o 
   3   7   3      418.10      386.90     25.54 o 
   5   7   3      125.41      142.31     19.54 o 
   7   7   3      194.21      194.98     36.41 o 
   9   7   3       23.44       36.42     14.20 o 
  11   7   3       25.97       52.62     39.16 o 
  13   7   3       32.86       33.93     23.64 o 
 -22   0   4      703.38      830.09     39.64 o 
 -20   0   4     8342.85     9106.38    118.01 o 
 -18   0   4      520.47      513.29     21.54 o 
 -16   0   4      210.71      242.80     23.16 o 
 -14   0   4       30.71       43.98      7.25 o 
 -12   0   4      194.69      218.92     26.77 o 
 -10   0   4      420.29      452.97     16.61 o 
  -8   0   4      921.59      990.67     23.95 o 
  -6   0   4      119.80       99.58     13.82 o 
  -4   0   4     1042.22     1091.16     21.35 o 
  -2   0   4     1511.80     1540.53     33.80 o 
   0   0   4       16.82       13.05     14.43 o 
   2   0   4      798.60      858.76     25.18 o 
   4   0   4       25.28       21.72     11.26 o 
   6   0   4     4749.44     5062.33     94.25 o 
   8   0   4       24.78       37.09     17.83 o 
  10   0   4      880.17      858.16     38.56 o 
  12   0   4       42.18       57.30     10.75 o 
  14   0   4      825.34      790.57     28.65 o 
  16   0   4       42.68       35.75     10.25 o 
  18   0   4       61.65       59.94     13.00 o 
  20   0   4       50.26       50.38     12.12 o 
  22   0   4      913.69      772.04     32.13 o 
  24   0   4      270.74      226.43     26.39 o 
  26   0   4       64.25       88.65     21.65 o 
  28   0   4       44.85       26.71     15.08 o 
  30   0   4      122.08      140.36     24.56 o 
 -35   1   4       48.69       97.30     17.39 o 
 -33   1   4        2.55        0.85     10.84 o 
 -31   1   4       35.46       42.70     12.72 o 
 -29   1   4        4.69        7.69     10.22 o 
 -27   1   4        3.62        5.76      9.02 o 
 -25   1   4        5.77        0.91      8.90 o 
 -23   1   4        9.06        9.75     10.66 o 
 -21   1   4       72.34      119.07     14.29 o 
 -19   1   4        1.03        1.08     13.90 o 
 -17   1   4      121.76      132.39     12.63 o 
 -15   1   4       70.89       67.64     15.94 o 
 -13   1   4      154.96      151.58     15.51 o 
 -11   1   4       65.04       48.36      8.10 o 
  -9   1   4       83.25       78.30      6.67 o 
  -7   1   4      172.02      191.91      8.79 o 
  -5   1   4      966.61      998.62     21.39 o 
  -3   1   4       97.66      117.17      9.94 o 
  -1   1   4      136.64      153.88      8.71 o 
   1   1   4      411.69      403.14     12.54 o 
   3   1   4      270.99      279.16     10.65 o 
   5   1   4      138.53      150.55     11.04 o 
   7   1   4      319.45      335.85     14.72 o 
   9   1   4      117.79      124.31      9.05 o 
  11   1   4       41.49       31.31      6.12 o 
  13   1   4       83.90       91.36      9.27 o 
  15   1   4       46.50       60.66      8.38 o 
  17   1   4        1.26        0.00      4.65 o 
  19   1   4        0.91        0.00      5.85 o 
  21   1   4        3.52        2.54      6.73 o 
  23   1   4        0.94        0.00      7.32 o 
  25   1   4       31.88       16.58     10.53 o 
  27   1   4        1.44        1.22      9.18 o 
  29   1   4       15.59       22.90     10.22 o 
 -34   2   4       65.12       73.90     15.78 o 
 -32   2   4       72.18       91.15     31.67 o 
 -30   2   4       11.40        7.50     15.89 o 
 -28   2   4      139.69      148.38     17.48 o 
 -26   2   4       97.49      100.29     14.67 o 
 -24   2   4       42.20       56.47     12.08 o 
 -22   2   4      196.97      206.40     17.76 o 
 -20   2   4     3346.90     3374.81    134.49 o 
 -18   2   4      514.11      522.07     22.27 o 
 -16   2   4        3.03        3.91      6.20 o 
 -14   2   4      100.87       89.73      9.51 o 
 -12   2   4      462.96      482.32     16.35 o 
 -10   2   4      200.73      177.60     11.16 o 
  -8   2   4      498.69      574.71     20.95 o 
  -6   2   4        1.47       14.02      5.39 o 
  -4   2   4      546.73      591.00     17.55 o 
  -2   2   4      729.50      772.59     22.56 o 
   0   2   4       33.75       32.56      6.03 o 
   2   2   4      454.94      458.51     14.36 o 
   4   2   4       25.37       24.74      5.92 o 
   6   2   4     2716.04     2759.15     36.96 o 
   8   2   4       29.10       28.37     10.38 o 
  10   2   4      188.46      191.94     14.52 o 
  12   2   4       57.24       73.94     10.83 o 
  14   2   4       55.46       72.23     15.53 o 
  16   2   4       31.20       37.62     10.43 o 
  18   2   4        8.88        0.00      8.14 o 
  20   2   4       65.66       36.45     13.27 o 
  22   2   4      450.97      368.00     25.09 o 
  24   2   4      167.73      181.09     28.60 o 
  26   2   4        7.76        0.00     12.93 o 
  28   2   4        6.88       20.57     16.91 o 
 -31   3   4       53.34       49.19     13.51 o 
 -29   3   4       38.06       63.30     15.89 o 
 -27   3   4       45.95       50.72     12.45 o 
 -25   3   4       99.30      117.69     16.27 o 
 -23   3   4      136.00      152.64     24.88 o 
 -21   3   4      131.00       85.91     14.81 o 
 -19   3   4       70.57       66.36     11.46 o 
 -17   3   4       99.78       86.15     12.71 o 
 -15   3   4       20.14       16.49      7.51 o 
 -13   3   4      230.23      198.70     15.54 o 
 -11   3   4       10.57       10.00      7.97 o 
  -9   3   4       91.47       99.33      9.93 o 
  -7   3   4       53.97       59.89      8.68 o 
  -5   3   4     1204.40     1192.05     26.28 o 
  -3   3   4       49.86       68.71      9.22 o 
  -1   3   4       24.54       29.38      6.37 o 
   1   3   4      170.32      186.97     11.02 o 
   3   3   4      133.00      126.08     10.14 o 
   5   3   4      949.99      975.71     25.69 o 
   7   3   4     1272.50     1245.77     25.73 o 
   9   3   4      448.52      470.62     16.93 o 
  11   3   4       11.18       17.87      9.19 o 
  13   3   4       55.47       30.79     15.30 o 
  15   3   4       12.89       14.69     10.35 o 
  17   3   4       34.13       47.38     12.76 o 
  19   3   4       28.35       26.36     24.94 o 
  21   3   4        2.95        0.00      9.52 o 
  23   3   4        5.10        8.28     11.71 o 
  25   3   4       75.43       54.34     16.70 o 
  27   3   4        1.81        2.26     15.30 o 
 -28   4   4        4.90       24.91     10.86 o 
 -26   4   4       13.29        0.00     12.23 o 
 -24   4   4       97.78      117.63     22.84 o 
 -22   4   4        1.28        6.77     11.53 o 
 -20   4   4      283.91      280.37     21.06 o 
 -18   4   4       26.59       30.78      9.86 o 
 -16   4   4       25.05        7.05      8.64 o 
 -14   4   4       47.94       35.01      9.78 o 
 -12   4   4       47.09       61.47     10.78 o 
 -10   4   4      679.72      688.16     26.50 o 
  -8   4   4       58.31       57.12     11.39 o 
  -6   4   4       71.04       81.15     14.49 o 
  -4   4   4       94.43       77.81     12.22 o 
  -2   4   4      162.23      167.93     12.59 o 
   0   4   4       34.97       39.08      8.00 o 
   2   4   4       14.99        9.63      6.42 o 
   4   4   4      175.39      181.47     12.41 o 
   6   4   4     1225.84     1214.24     26.47 o 
   8   4   4       48.96       51.07     12.52 o 
  10   4   4      158.82      174.25     14.19 o 
  12   4   4       32.62       15.92      8.47 o 
  14   4   4       31.74       22.18      9.31 o 
  16   4   4        1.41        0.00      9.84 o 
  18   4   4        9.72       19.03     11.03 o 
  20   4   4       12.51        0.00     28.33 o 
  22   4   4       42.05       61.08     20.14 o 
  24   4   4       15.70        7.00     14.43 o 
 -25   5   4        6.33        8.99     28.22 o 
 -23   5   4        9.76        5.54      7.77 o 
 -21   5   4      183.57      191.87     36.09 o 
 -19   5   4        0.68       15.31     10.07 o 
 -17   5   4       39.94       38.61     12.44 o 
 -15   5   4       17.22       18.20     10.46 o 
 -13   5   4        4.66        4.67      9.10 o 
 -11   5   4       52.96       60.92     11.76 o 
  -9   5   4      279.76      291.25     21.08 o 
  -7   5   4       86.47       75.37     13.49 o 
  -5   5   4      401.83      375.22     41.15 o 
  -3   5   4        9.94       29.00     10.59 o 
  -1   5   4        3.95       17.17      9.49 o 
   1   5   4       21.20       28.93      8.62 o 
   3   5   4       23.69       28.66      8.45 o 
   5   5   4      254.44      236.54     16.19 o 
   7   5   4      295.22      297.79     17.96 o 
   9   5   4      320.79      337.66     18.94 o 
  11   5   4       39.19       28.26      9.36 o 
  13   5   4       16.72        0.00     10.69 o 
  15   5   4       29.27       40.84     13.74 o 
  17   5   4       13.82       43.52     19.50 o 
  19   5   4       17.61        0.00     15.94 o 
 -20   6   4       19.15       11.71     11.03 o 
 -18   6   4       34.57       36.72     12.53 o 
 -16   6   4       49.93       55.31     13.86 o 
 -14   6   4       31.24       26.93     10.47 o 
 -12   6   4       27.88       25.01     11.21 o 
 -10   6   4      243.04      247.26     21.62 o 
  -8   6   4       51.34       43.68     16.53 o 
  -6   6   4       22.40        8.37     24.24 o 
  -4   6   4       35.37       42.91     20.90 o 
  -2   6   4        3.79        1.02     10.43 o 
   0   6   4        5.75       10.66      9.19 o 
   2   6   4        1.06        0.00      6.75 o 
   4   6   4       24.67       40.78     13.42 o 
   6   6   4       71.76       95.29     17.43 o 
   8   6   4        6.43        7.61     12.50 o 
  10   6   4       48.39       47.03     16.05 o 
  12   6   4       15.93       23.79     14.09 o 
  14   6   4       53.72       53.06     27.15 o 
  -7   7   4       13.86       12.42     13.10 o 
  -5   7   4       16.67        0.80     31.02 o 
  -3   7   4       17.75       30.54     14.69 o 
  -1   7   4       32.38       21.87     14.82 o 
   1   7   4       11.49       10.13     13.51 o 
 -29   1   5      259.43      301.61     37.38 o 
 -27   1   5        1.61        0.00     17.99 o 
 -25   1   5      150.56      137.02     27.79 o 
 -23   1   5       71.57      117.52     24.45 o 
 -21   1   5      249.01      310.69     23.81 o 
 -19   1   5       50.54       83.55     16.59 o 
 -17   1   5      717.01      748.97     39.64 o 
 -15   1   5       64.34       82.48     26.82 o 
 -13   1   5      512.69      518.54     25.69 o 
 -11   1   5      670.82      629.71     19.81 o 
  -9   1   5      301.59      330.17     15.65 o 
  -7   1   5      152.04      141.82     11.79 o 
  -5   1   5      375.24      386.05     16.79 o 
  -3   1   5       50.48       43.00      9.52 o 
  -1   1   5       54.07       56.86      9.67 o 
   1   1   5        1.26        0.00      6.66 o 
   3   1   5       76.21       67.37     11.37 o 
   5   1   5     4826.24     5056.88     69.34 o 
   7   1   5      822.10      764.48     25.38 o 
   9   1   5      467.69      413.56     19.69 o 
  11   1   5       18.23        0.00      7.31 o 
  13   1   5        3.65        0.00      7.84 o 
  15   1   5       34.37       37.71     10.93 o 
  17   1   5       50.31       31.00     11.01 o 
  19   1   5       10.11        3.07     10.61 o 
  21   1   5      158.05      126.72     17.51 o 
  23   1   5       38.62       21.41     17.61 o 
 -28   2   5        2.39       18.73     20.63 o 
 -26   2   5       11.55       12.65     24.40 o 
 -24   2   5       46.74       32.80     14.17 o 
 -22   2   5      660.04      689.62     42.66 o 
 -20   2   5      388.65      413.49     22.19 o 
 -18   2   5       71.15       78.36     12.81 o 
 -16   2   5        6.18        6.96      7.12 o 
 -14   2   5       25.58       19.25      6.44 o 
 -12   2   5       20.96       26.78      6.94 o 
 -10   2   5      496.72      425.46     17.25 o 
  -8   2   5      110.76      118.20      9.93 o 
  -6   2   5       85.89       76.50      8.59 o 
  -4   2   5       11.56        9.30      6.22 o 
  -2   2   5      114.09      122.60     12.05 o 
   0   2   5        4.72        5.80     10.39 o 
   2   2   5       54.24       66.99     10.32 o 
   4   2   5        2.78        0.66      7.85 o 
   6   2   5        9.24        2.01      7.01 o 
   8   2   5       53.51       65.98     11.88 o 
  10   2   5       75.85       77.69     19.02 o 
  12   2   5       28.83       31.39     11.36 o 
  14   2   5       48.27       55.43     28.25 o 
  16   2   5       18.97       18.32     11.01 o 
  18   2   5        9.18        9.16     10.31 o 
  20   2   5       84.78      101.40     24.94 o 
  22   2   5       49.11       68.89     16.50 o 
 -25   3   5       18.62       27.60     11.66 o 
 -23   3   5       38.24       90.16     22.62 o 
 -21   3   5       92.66       75.47     17.72 o 
 -19   3   5       50.21       56.53     17.40 o 
 -17   3   5      145.99      172.84     17.27 o 
 -15   3   5       73.67       69.66     11.97 o 
 -13   3   5      142.85      131.05     15.00 o 
 -11   3   5      316.87      294.56     20.47 o 
  -9   3   5      165.36      171.41     16.26 o 
  -7   3   5       41.58       46.36      8.63 o 
  -5   3   5       17.09       15.64      6.17 o 
  -3   3   5       60.92       60.05      9.79 o 
  -1   3   5       28.25       23.85      8.01 o 
   1   3   5      101.14       93.94     12.02 o 
   3   3   5        1.96        0.00      6.33 o 
   5   3   5      886.89      899.05     28.36 o 
   7   3   5       80.90       84.87     15.94 o 
   9   3   5      153.46      154.12     17.36 o 
  11   3   5        5.96       13.48     15.36 o 
  13   3   5       89.62      103.22     15.15 o 
  15   3   5       12.19       19.39     12.24 o 
  17   3   5       14.53        0.00     12.15 o 
  19   3   5       13.52        9.19     18.47 o 
 -22   4   5      351.91      292.94     46.05 o 
 -20   4   5      181.89      161.87     18.89 o 
 -18   4   5      196.43      185.21     24.08 o 
 -16   4   5       34.42       20.26      9.88 o 
 -14   4   5       14.36       24.90     12.39 o 
 -12   4   5       14.53       18.39      9.99 o 
 -10   4   5      309.58      259.89     27.58 o 
  -8   4   5       37.61       33.65     17.18 o 
  -6   4   5       22.68       23.14      8.18 o 
  -4   4   5       13.70       14.33      7.32 o 
  -2   4   5      159.07      166.13     14.36 o 
   0   4   5        8.90       23.94      8.77 o 
   2   4   5       71.59       80.72     16.70 o 
   4   4   5        6.17       10.02     11.71 o 
   6   4   5       12.38        0.00      8.66 o 
   8   4   5       40.97       17.96     11.21 o 
  10   4   5       25.79        3.56     10.81 o 
  12   4   5        2.65        6.09     19.77 o 
  14   4   5       10.05        0.00     10.82 o 
  16   4   5       54.22       74.93     35.44 o 
 -17   5   5        1.37        4.58     10.43 o 
 -15   5   5       58.21       61.88     14.61 o 
 -13   5   5        4.11        0.00      9.42 o 
 -11   5   5      153.01      129.79     21.60 o 
  -9   5   5      148.46      172.41     19.07 o 
  -7   5   5       50.95       41.67     12.71 o 
  -5   5   5       34.53       47.79     12.20 o 
  -3   5   5       23.74       26.04      9.39 o 
  -1   5   5       32.16       51.06     24.81 o 
   1   5   5       86.30       91.31     13.20 o 
   3   5   5       23.65       29.07      9.89 o 
   5   5   5       12.31        7.47     10.11 o 
   7   5   5       18.63       46.05     13.42 o 
   9   5   5       70.52       42.07     21.54 o 
  11   5   5       15.14        7.16     11.69 o 
 -18   0   6       29.78       70.23     16.59 o 
 -16   0   6       53.08       55.91     16.37 o 
 -14   0   6       47.71       55.26     18.96 o 
 -12   0   6      210.26      201.65     27.47 o 
 -10   0   6     1693.89     1604.80     68.08 o 
  -8   0   6       23.23        7.54     16.48 o 
  -6   0   6       20.71       34.69     19.39 o 
  -4   0   6       70.98       41.90     20.57 o 
  -2   0   6       81.19      103.95     25.31 o 
   0   0   6       46.07       45.24     20.36 o 
   2   0   6       86.84       58.81     24.13 o 
   4   0   6      261.54      234.40     33.50 o 
   6   0   6      567.00      387.90     41.15 o 
   8   0   6      361.89      356.23     41.15 o 
  10   0   6       28.20       25.53     23.91 o 
  12   0   6       18.00        0.00     22.84 o 
  14   0   6       14.00        0.00     25.10 o 
 -21   1   6       47.64      113.75     20.25 o 
 -19   1   6        8.01       30.70     14.65 o 
 -17   1   6        9.28       25.96     16.37 o 
 -15   1   6       12.06       23.68     11.90 o 
 -13   1   6        4.05        8.53      9.94 o 
 -11   1   6        2.11       22.20     11.48 o 
  -9   1   6        0.58       22.21     11.78 o 
  -7   1   6       42.66       42.31     14.06 o 
  -5   1   6        5.38        0.00     10.94 o 
  -3   1   6       10.60       10.69     12.53 o 
  -1   1   6       17.03       21.54     25.42 o 
   1   1   6        6.10       16.85     13.01 o 
   3   1   6       41.64       54.87     16.62 o 
   5   1   6      291.41      294.49     26.25 o 
   7   1   6       19.15       12.91     14.57 o 
   9   1   6       10.25        0.00     14.02 o 
  11   1   6        9.06        0.00     23.32 o 
  13   1   6       19.79        5.71     17.40 o 
 -12   2   6       14.35       36.53     23.21 o 
 -10   2   6      563.45      521.56     28.59 o 
  -8   2   6       40.14       41.46     14.43 o 
  -6   2   6       16.64       13.19     25.15 o 
  -4   2   6       56.30       50.85     15.52 o 
  -2   2   6       30.46       21.98     12.87 o 
   0   2   6        9.42       16.30     12.35 o 
   2   2   6       17.30       17.58     14.16 o 
   4   2   6      103.70       90.97     13.60 o 
   6   2   6      296.73      243.81     31.72 o 
   8   2   6      192.78      193.05     18.28 o 
  10   2   6       17.71       16.17     11.94 o 
  12   2   6       20.11       19.71     11.29 o 
 -15   3   6       62.60       75.40     19.07 o 
 -13   3   6       19.50       22.08     12.06 o 
 -11   3   6       19.31       42.88      9.78 o 
  -9   3   6       22.45       44.60     11.57 o 
  -7   3   6       75.96       70.14     13.70 o 
  -5   3   6       16.36       30.00     10.84 o 
  -3   3   6        4.62       17.20     19.28 o 
  -1   3   6        3.23        6.52      8.61 o 
   1   3   6      101.54      103.42     22.32 o 
   3   3   6       25.92       13.76     10.32 o 
   5   3   6      607.62      516.61     24.79 o 
   7   3   6        7.40       13.43     11.07 o 
                                                 
